# Supplementary material for: An advanced network pharmacology study to explore the novel molecular mechanism of Compound Kushen Injection for treating hepatocellular carcinoma by bioinformatics and experimental verification
Source: BMC Complement Med Ther. 2022 Mar 2;22:54. doi: 10.1186/s12906-022-03530-3 (PMC8892752; doi:10.1186/s12906-022-03530-3)
Supplement: Supplementary file 1 — Additional file 1: Table S1. Detailed information of Compound Kushen injection. [file 12906_2022_3530_MOESM1_ESM.xlsx]

## Sheet: Sheet1
Chinese herbal injection	Source	Species / Raw materials	Botanical plant names	Phytochemical compositions	Chemical composition criteria	Therapeutic claims in TCM	Indications	Quality control reported	Chemical analysis reported
Compound Kushen Injection	Shanxi - Zhendong Pharmaceutical Co., Ltd.	Sophorae flavescentis (Kushen) 1400g and Rhizoma smilacis glabrae (Baituling) 600g	Root of Sophora flavescens Ait. and root or rhizome of Smilax glabra Roxb.	Oxymatrine, oxysophocarpine, n-methylcytisine, matrine, sophocarpine, trifolirhizin, adenine, sophoridin and et al.	Matrine (C16H24N2O) >18 mg/mL	Clearing away heat and dampness, cooling blood and detoxifying, loosening pain	Solid tumours, especially for cancer-related pains	National Food and Drug Administration National Drug Standards. Standard number: WS3-B-2752-97	HPLC and LC-MS/MS
