# Supplementary material for: An advanced network pharmacology study to explore the novel molecular mechanism of Compound Kushen Injection for treating hepatocellular carcinoma by bioinformatics and experimental verification
Source: BMC Complement Med Ther. 2022 Mar 2;22:54. doi: 10.1186/s12906-022-03530-3 (PMC8892752; doi:10.1186/s12906-022-03530-3)
Supplement: Supplementary file 2 — Additional file 2: Table S2. Detailed information of 358 disease targets. [file 12906_2022_3530_MOESM2_ESM.xlsx]

## Sheet: Sheet1
Gene	Source	Gene	Source	Gene	Source
STAB2	GEO/TCGA	LPA	GEO/TCGA	AMDHD1	GEO/TCGA
OIT3	GEO/TCGA	ACSL1	GEO/TCGA	ALPL	GEO/TCGA
CFP	GEO/TCGA	MAT1A	GEO/TCGA	STEAP4	GEO/TCGA
ECM1	GEO/TCGA	CYP4A11	GEO/TCGA	ASPG	GEO/TCGA
ANGPTL6	GEO/TCGA	CD5L	GEO/TCGA	SLC27A2	GEO/TCGA
CSRNP1	GEO/TCGA	RAD51AP1	GEO/TCGA	SHBG	GEO/TCGA
CLEC4G	GEO/TCGA	CNDP1	GEO/TCGA	GLYAT	GEO/TCGA
CRHBP	GEO/TCGA	CPED1	GEO/TCGA	FXYD1	GEO/TCGA
MARCO	GEO/TCGA	ROBO1	GEO/TCGA	SMPX	GEO/TCGA
RND3	GEO/TCGA	ALDH8A1	GEO/TCGA	ZG16	GEO/TCGA
PTH1R	GEO/TCGA	ESR1	GEO/TCGA	ASPDH	GEO/TCGA
VIPR1	GEO/TCGA	STEAP3	GEO/TCGA	GABARAPL1	GEO/TCGA
FCN2	GEO/TCGA	CYP4V2	GEO/TCGA	UGT2B10	GEO/TCGA
FCN3	GEO/TCGA	CTHRC1	GEO/TCGA	GADD45G	GEO/TCGA
COLEC10	GEO/TCGA	MT2A	GEO/TCGA	MT1G	GEO/TCGA
PLVAP	GEO/TCGA	PAMR1	GEO/TCGA	SRXN1	GEO/TCGA
DBH	GEO/TCGA	FBP1	GEO/TCGA	SLC27A5	GEO/TCGA
LIFR	GEO/TCGA	TPX2	GEO/TCGA	ADAMTSL2	GEO/TCGA
CETP	GEO/TCGA	KBTBD11	GEO/TCGA	FTCD	GEO/TCGA
FOS	GEO/TCGA	HHIP	GEO/TCGA	ACSL4	GEO/TCGA
UBE2T	GEO/TCGA	COL4A1	GEO/TCGA	HSD17B13	GEO/TCGA
CLEC1B	GEO/TCGA	CYP4A22	GEO/TCGA	SRPX	GEO/TCGA
AADAT	GEO/TCGA	PLAC8	GEO/TCGA	ENO3	GEO/TCGA
PZP	GEO/TCGA	ASPA	GEO/TCGA	DPT	GEO/TCGA
CDKN3	GEO/TCGA	ID1	GEO/TCGA	APOA5	GEO/TCGA
C1RL	GEO/TCGA	EPHX2	GEO/TCGA	OGDHL	GEO/TCGA
DNASE1L3	GEO/TCGA	CYP39A1	GEO/TCGA	COLEC11	GEO/TCGA
CLEC4M	GEO/TCGA	ASS1	GEO/TCGA	CYP2J2	GEO/TCGA
CENPF	GEO/TCGA	MT1F	GEO/TCGA	FCGR2B	GEO/TCGA
CDCA5	GEO/TCGA	AKR1C3	GEO/TCGA	GLS2	GEO/TCGA
NUF2	GEO/TCGA	MAGEA1	GEO/TCGA	PGLYRP2	GEO/TCGA
PRC1	GEO/TCGA	C8A	GEO/TCGA	JCHAIN	GEO/TCGA
LYVE1	GEO/TCGA	TTC36	GEO/TCGA	AKR7A3	GEO/TCGA
HJURP	GEO/TCGA	RCL1	GEO/TCGA	CDA	GEO/TCGA
MELK	GEO/TCGA	GRAMD1C	GEO/TCGA	PON1	GEO/TCGA
KIF4A	GEO/TCGA	C6	GEO/TCGA	GCKR	GEO/TCGA
EGR1	GEO/TCGA	KLKB1	GEO/TCGA	BGN	GEO/TCGA
CCNB2	GEO/TCGA	MYOM2	GEO/TCGA	BBOX1	GEO/TCGA
NEK2	GEO/TCGA	MT1X	GEO/TCGA	CDHR2	GEO/TCGA
CXCL12	GEO/TCGA	HBB	GEO/TCGA	MT1M	GEO/TCGA
CCNB1	GEO/TCGA	DCN	GEO/TCGA	ABCA8	GEO/TCGA
NDC80	GEO/TCGA	HSPB1	GEO/TCGA	BHMT	GEO/TCGA
COL15A1	GEO/TCGA	HOGA1	GEO/TCGA	PLGLB1	GEO/TCGA
NCAPG	GEO/TCGA	IGF2BP3	GEO/TCGA	SPP2	GEO/TCGA
BCO2	GEO/TCGA	SLC25A47	GEO/TCGA	HBA2	GEO/TCGA
KCNN2	GEO/TCGA	SLC7A2	GEO/TCGA	XDH	GEO/TCGA
ASPM	GEO/TCGA	C8B	GEO/TCGA	FREM2	GEO/TCGA
CCBE1	GEO/TCGA	HPX	GEO/TCGA	IDO2	GEO/TCGA
ACADS	GEO/TCGA	PLG	GEO/TCGA	TKFC	GEO/TCGA
CDK1	GEO/TCGA	NQO1	GEO/TCGA	CFHR3	GEO/TCGA
RACGAP1	GEO/TCGA	MAN1C1	GEO/TCGA	ADH1C	GEO/TCGA
DLGAP5	GEO/TCGA	GCDH	GEO/TCGA	SERPINA4	GEO/TCGA
PTTG1	GEO/TCGA	LY6E	GEO/TCGA	HGFAC	GEO/TCGA
KIF20A	GEO/TCGA	MT1E	GEO/TCGA	VNN1	GEO/TCGA
LCAT	GEO/TCGA	AFM	GEO/TCGA	CYP2C18	GEO/TCGA
TOP2A	GEO/TCGA	PON3	GEO/TCGA	SPINK1	GEO/TCGA
IL1RAP	GEO/TCGA	PCK1	GEO/TCGA	GNMT	GEO/TCGA
CDC20	GEO/TCGA	ST3GAL6	GEO/TCGA	SLCO1B3	GEO/TCGA
CYP2C19	GEO/TCGA	SFN	GEO/TCGA	IGF1	GEO/TCGA
CYP26A1	GEO/TCGA	ADH4	GEO/TCGA	HABP2	GEO/TCGA
HMMR	GEO/TCGA	UBD	GEO/TCGA	MTTP	GEO/TCGA
UBE2C	GEO/TCGA	GYS2	GEO/TCGA	ACADL	GEO/TCGA
GHR	GEO/TCGA	MUC13	GEO/TCGA	SLC10A1	GEO/TCGA
TIMD4	GEO/TCGA	DMGDH	GEO/TCGA	MFAP4	GEO/TCGA
FOSB	GEO/TCGA	S100P	GEO/TCGA	PRG4	GEO/TCGA
AURKA	GEO/TCGA	KMO	GEO/TCGA	SLC6A12	GEO/TCGA
FLVCR1	GEO/TCGA	RBM24	GEO/TCGA	WDR72	GEO/TCGA
ZIC2	GEO/TCGA	TFPI2	GEO/TCGA	PHYHD1	GEO/TCGA
RRM2	GEO/TCGA	GPR158	GEO/TCGA	ATF5	GEO/TCGA
ETFDH	GEO/TCGA	ITLN1	GEO/TCGA	ACOT12	GEO/TCGA
TTK	GEO/TCGA	NNMT	GEO/TCGA	PDK4	GEO/TCGA
DTL	GEO/TCGA	LCN2	GEO/TCGA	IL13RA2	GEO/TCGA
TRIP13	GEO/TCGA	CYP1A2	GEO/TCGA	CYP3A43	GEO/TCGA
ANLN	GEO/TCGA	AGXT2	GEO/TCGA	CYP8B1	GEO/TCGA
GPM6A	GEO/TCGA	RDH16	GEO/TCGA	CLRN3	GEO/TCGA
BUB1B	GEO/TCGA	ADH1A	GEO/TCGA	TACSTD2	GEO/TCGA
KDM8	GEO/TCGA	HAO2	GEO/TCGA	TMEM45A	GEO/TCGA
ESM1	GEO/TCGA	CD1D	GEO/TCGA	OTC	GEO/TCGA
THY1	GEO/TCGA	SULT1C2	GEO/TCGA	GSPT2	GEO/TCGA
CKAP2L	GEO/TCGA	C9	GEO/TCGA	CYP2E1	GEO/TCGA
KIF14	GEO/TCGA	SLC22A1	GEO/TCGA	SLC13A5	GEO/TCGA
PBK	GEO/TCGA	RDH5	GEO/TCGA	PPARGC1A	GEO/TCGA
GSTZ1	GEO/TCGA	SSX1	GEO/TCGA	FETUB	GEO/TCGA
ADRA1A	GEO/TCGA	COX7B2	GEO/TCGA	CHST4	GEO/TCGA
ADGRG7	GEO/TCGA	SPP1	GEO/TCGA	SLC39A5	GEO/TCGA
CYR61	GEO/TCGA	AZGP1	GEO/TCGA	HRG	GEO/TCGA
ZWINT	GEO/TCGA	ADH6	GEO/TCGA	RSPO3	GEO/TCGA
CCNA2	GEO/TCGA	BCHE	GEO/TCGA	TAT	GEO/TCGA
IGFALS	GEO/TCGA	SLC38A4	GEO/TCGA	CYP3A4	GEO/TCGA
APOF	GEO/TCGA	ANXA10	GEO/TCGA	PPP1R1A	GEO/TCGA
SOCS2	GEO/TCGA	SLC19A3	GEO/TCGA	GCGR	GEO/TCGA
CENPW	GEO/TCGA	MBL2	GEO/TCGA	THRSP	GEO/TCGA
DIRAS3	GEO/TCGA	UROC1	GEO/TCGA	SMIM24	GEO/TCGA
IGFBP3	GEO/TCGA	MFSD2A	GEO/TCGA	CPS1	GEO/TCGA
GADD45B	GEO/TCGA	SKAP1	GEO/TCGA	CYP2A6	GEO/TCGA
MS4A6A	GEO/TCGA	HAO1	GEO/TCGA	LECT2	GEO/TCGA
GINS1	GEO/TCGA	CYP2C9	GEO/TCGA	MT1A	GEO/TCGA
FAM83D	GEO/TCGA	MT1H	GEO/TCGA	CCL20	GEO/TCGA
NUSAP1	GEO/TCGA	TDO2	GEO/TCGA	S100A8	GEO/TCGA
MDK	GEO/TCGA	REG3A	GEO/TCGA	CNTN3	GEO/TCGA
NDRG2	GEO/TCGA	F9	GEO/TCGA	HPGD	GEO/TCGA
CYP2C8	GEO/TCGA	ADH1B	GEO/TCGA	CRP	GEO/TCGA
INMT	GEO/TCGA	PAGE4	GEO/TCGA	SFRP5	GEO/TCGA
CXCL14	GEO/TCGA	SQLE	GEO/TCGA	EGFR	TTD
GNE	GEO/TCGA	PROZ	GEO/TCGA	TNFRSF10A	TTD
ACAA1	GEO/TCGA	OLFML3	GEO/TCGA	FLT4	TTD
MCM2	GEO/TCGA	GPD1	GEO/TCGA	HDAC1	TTD
CEP55	GEO/TCGA	CXCL2	GEO/TCGA	MET	TTD
ECT2	GEO/TCGA	TBX15	GEO/TCGA	STAT3	TTD
CAP2	GEO/TCGA	PEG10	GEO/TCGA	FGFR3	TTD
MCM6	GEO/TCGA	IYD	GEO/TCGA	SSRP1	TTD
RNF125	GEO/TCGA	ALDH3A1	GEO/TCGA	MYCBP	TTD
NAT2	GEO/TCGA	PHGDH	GEO/TCGA	ADORA3	TTD
HAMP	GEO/TCGA	SRD5A2	GEO/TCGA	S1PR1	TTD
ACSM3	GEO/TCGA	AKR1D1	GEO/TCGA	IGF1R	TTD
TGM3	GEO/TCGA	C7	GEO/TCGA	KDR	TTD
NPY1R	GEO/TCGA	CA2	GEO/TCGA	KIT	TTD
ALDH6A1	GEO/TCGA	CYP4F2	GEO/TCGA	PDGFRB	TTD
CYP2B6	GEO/TCGA	AKR1B10	GEO/TCGA	GPC3	TTD/GEO/TCGA
PBLD	GEO/TCGA
